# Supplementary material for: Emergence of two distinct spatial folds in a pair of plant virus proteins encoded by nested genes
Source: J Biol Chem. 2024 Mar 24;300(5):107218. doi: 10.1016/j.jbc.2024.107218 (PMC11044054; doi:10.1016/j.jbc.2024.107218)
Supplement: Supporting Tables [file mmc10.xlsx]

## Sheet: Table S1
Table S1. Queries used to collect the set of 30K homologs for structural modeling, and homolog collection details
Family (short name and accession)	Representative accession	PSI-BLAST iterations	HMMR3 iterations	Number of different sequences
3A (PF00803)	AAL05586.1	5	18	586
Bromo MP (PF00845)	QHB74148.1	3	3	476
Emara P4 (PF01107)	AEI98679.1	25*	3	137
Gemini BL1 (PF01573)	AIT42269.1	25*	13	610
MP (PF03300)	QGW35763.1	25*	20	732
Tombus P22 (PF03558)	YP 459923.1	4	2	36
Tenui NS4 (PF16505)	BAA01754.1	3	3	63
*The search was terminated at iteration 25.

## Sheet: Table S2
Table S2. Structural quality of the AlphaFold models of 30K MPs and their similarity to the proteins of the known structure
Genus	Virus	Sequence Accession ID	Virus TaxID	pLDDT of the AlphaFold model core	Best Dali match in PDB	Dali z-score	Dali rmsd	%id	Description	Family	Virus/organism
Torradovirus	Tomato torrado virus (ToTV)	YP_001040018	370833	86.1	6s44-A	9.7	2.3	6	CAPSID PROTEIN	Nanoviridae	Faba bean necrotic stunt virus (FBNSV)
Tobamovirus	Tobacco mosaic virus (TMV)	NP_597748	12242	90.9	1opo-C	10.0	3.6	9	COAT PROTEIN	Tombusviridae	Carnation mottle virus (CarMV)
Idaeovirus	Raspberry bushy dwarf virus (RBDV)	NP_620466	12451	87.8	6f2s-G	10.6	2.8	8	CAPSID PROTEIN	Geminiviridae	Ageratum Yellow Vein virus (AYVV)
Dianthovirus	Red clover necrotic mosaic virus (RCNMV)	NP_620546	12267	78.6	6rtk-A	10.0	3.0	10	MAJOR CAPSID PROTEIN	Solemoviridae	Turnip Yellows Virus (TuYV)
Begomovirus	Cabbage leaf curl virus (CabLCV)	NP_624353	51336	87.4	1opo-A	10.7	3.0	8	COAT PROTEIN	Tombusviridae	Carnation mottle virus (CarMV)
Citrivirus	Citrus leaf blotch virus (CLBV)	NP_624334	129141	89.2	2zzq-A	10.5	3.3	12	CAPSID PROTEIN	Hepeviridae	Hepatitis E virus (HEV)
Umbravirus	Carrot mottle virus (CMoV)	YP_002302261	68033	90.3	6rtk-A	10.2	2.9	10	MAJOR CAPSID PROTEIN	Solemoviridae	Turnip Yellows Virus (TuYV)
Comovirus	Cowpea mosaic virus (CPMV)	NP_734000	12264	89.2	6s44-A	9.2	2.8	7	CAPSID PROTEIN	Nanoviridae	Faba bean necrotic stunt virus (FBNSV)
Sequivirus	Parsnip yellow fleck virus (PYFV)	NP_734443	12777	63.1	6izl-C	4.9	3.7	10	MUD CRAB TOMBUS-LIKE VIRUS	unclassified	Mud crab tombus-like virus (MCTV)
Sadwavirus	Satsuma dwarf virus (SDV)	NP_733976	47416	86.7	1opo-B	11.2*	3.5	15	COAT PROTEIN	Tombusviridae	Carnation mottle virus (CarMV)
Tospovirus	Orthotospovirus tomatomaculae	AEK06236	3052585	93.9	6s44-A	10.3	2.6	10	CAPSID PROTEIN	Nanoviridae	Faba bean necrotic stunt virus (FBNSV)
Vitivirus	Actinidia virus B (AcVB)	YP_004935360	1112770	91.2	6scl-C	11.2*	2.8	12	COAT PROTEIN	Tombusviridae	Barley Yellow Dwarf Virus (BYD)
Cheravirus	Cherry rasp leaf virus (CRLV)	YP_081449	202566	86.7	5ewn-B	10.4	3.3	10	STRUCTURAL PROTEIN	Astroviridae	Human astrovirus 1 (HAtVs)
Ophiovirus	Citrus psorosis virus (CPsV)	YP_089663	73561	83.2	6rtk-C	11.3*	2.9	12	MAJOR CAPSID PROTEIN	Solemoviridae	Turnip Yellows Virus (TuYV)
Aureusvirus	Pothos latent virus (PoLV)	YP_009032637	44562	79.1	5ned-B	10.0	3.0	9	O PANASIA VP1	Picornaviridae	Foot-and-mouth disease virus (FMDV)
Trichovirus	Apple chlorotic leaf spot virus (ACLSV)	NP_040552	12175	88.3	1opo-C	9.6	2.9	9	COAT PROTEIN	Tombusviridae	Carnation mottle virus (CarMV)
Alfamovirus	Alfalfa mosaic virus (AMV)	NP_041194	12321	90.8	6scl-A	8.7	2.7	8	COAT PROTEIN	Tombusviridae	Barley Yellow Dwarf Virus (BYD)
Furovirus	Soil-borne wheat mosaic virus (SBWMV)	NP_049337	28375	86.2	6scl-A	9.3	2.8	4	COAT PROTEIN	Tombusviridae	Barley Yellow Dwarf Virus (BYD)
Cucumovirus	Cucumber mosaic virus (CMV)	BAA00296	12305	83.4	6rtk-A	10.3	3.2	12	MAJOR CAPSID PROTEIN	Solemoviridae	Turnip Yellows Virus (TuYV)
Tenuivirus	Tenuivirus oryzaclavatae	CAI40361	3052763	65.53	6mgp-B	9.3	2.7	9	TUMOR NECROSIS FACTOR (jelly-roll beta-sandwich structure)	Hominidae	Homo sapiens
Emaravirus	Emaravirus toordali	CDX09885	1980430	70.9	6f2s-E	10.6	3.0	6	CAPSID PROTEIN	Geminiviridae	Ageratum Yellow Vein virus (AYVV)
Nucleorhabdovirus	Sonchus yellow net nucleorhabdovirus (SYNV)	NP_042283	11307	79.0	1opo-C	10.8	2.7	14	COAT PROTEIN	Tombusviridae	Carnation mottle virus (CarMV)
Cilevirus	Citrus leprosis virus C (CiLV-C)	QUM93151	347219	80.1	6s44-A	9.5	2.2	7	CAPSID PROTEIN	Nanoviridae	Faba bean necrotic stunt virus (FBNSV)
Tombusvirus	Tomato bushy stunt virus (TBSV)	QYA72475	12145	86.0	6scl-B	10.0	2.8	7	COAT PROTEIN	Tombusviridae	Barley Yellow Dwarf Virus (BYD)
Caulimovirus	Cauliflower mosaic virus (CaMV)	BAO53473	10641	91.8	1opo-C	9.8	3.1	5	COAT PROTEIN	Tombusviridae	Carnation mottle virus (CarMV)
Badnavirus	Piper yellow mottle virus (PYMoV)	YP_008567619	262957	95.5	6rtk-C	11.4*	2.4	7	MAJOR CAPSID PROTEIN	Solemoviridae	Turnip Yellows Virus (TuYV)
Ourmiavirus	Ourmia melon virus (OuMV)	YP_002019758	186786	80.1	4rft-v	10.0	3.9	6	COAT PROTEIN	Nodaviridae	Epinephelus coioides nervous necrosis virus
Cytorhabdovirus	Lettuce necrotic yellows rhabdovirus (LYNV)	YP_425089	32612	88.8	1opo-C	10.0	3.3	13	COAT PROTEIN	Tombusviridae	Carnation mottle virus (CarMV)
* The database match was the top-scoring match to the 30K MP model; in all other cases, the match was among the 10 top-scoring matches
Sequivirus model had low quality and was not considered further

## Sheet: Table S3
Table S3. Improvement of structural parameters for measuring the folding stability of QYA72475 model with locPREFMD.
		submitted	refined	goal
MOLPROBITY	total score	1.727	0.533	< 1.0
MOLPROBITY	clash score	0	0	0
MOLPROBITY	C-beta deviations	1	1	0
MOLPROBITY	sidechain rotamer outliers	2.31	0.58	< 0.3 %
MOLPROBITY	phi-psi backbone outliers	0.53	0.53	< 0.2 %
MOLPROBITY	phi-psi backbone favored region	95.19	97.86	> 98 %
VERIFY3D	21-window residue average	0	0	1.0
PROCHECK	phi-psi backbone favored region	89.2	93.4	> 90 %
PROCHECK	phi-psi backbone allowed region	10.2	6.6
PROCHECK	phi-psi backbone general region	0.6	0	< 1 %
PROCHECK	phi-psi backbone disfavored region	0	0	< 0.2 %
PROCHECK	phi-psi backbone unallowed region	0.032	0.011	< 0.2 %
PROCHECK	chi1-chi2 sidechain unallowed region	0	0	< 0.2 %
PROCHECK	G-factor dihedrals	-0.16	-0.12	> -0.5
PROCHECK	G-factor covalent bonds	0.33	0.22	> -0.5
PROCHECK	G-factor overall interactions	0.04	0.01	> -0.5
PROCHECK	favorable mainchain bond lengths	100	100	100%
PROCHECK	favorable mainchain angles	97.8	95.5	100%
PROCHECK	sidechain ring planarity	90.5	95.2	100%

## Sheet: Table S4
Table S4. Pairwise distances (RMSD) between models of 30K MPs from different virus genera
Structure 1	Structure 2	RMSD Needleman-Wunsch	RMSD Smith-Waterman
Nucleorhabdo	Emara	8.42287	8.42287
Nucleorhabdo	Como	5.54245	4.8553
Nucleorhabdo	Torrado	6.78875	5.9784
Nucleorhabdo	Diantho	7.84674	6.6026
Nucleorhabdo	CP1	8.2556	7.91634
Nucleorhabdo	Furo	8.15427	6.86697
Nucleorhabdo	CP2	9.47333	9.29941
Nucleorhabdo	Citri	5.97918	5.97918
Nucleorhabdo	Tricho	6.14701	4.93644
Nucleorhabdo	Aureus	6.91754	6.86553
Nucleorhabdo	Tombus	8.98136	8.97832
Nucleorhabdo	Tospo	6.74978	6.24715
Nucleorhabdo	Cile	10.2624	10.283
Nucleorhabdo	Begomo	5.44829	5.44829
Nucleorhabdo	Cytorhabdo	5.45957	5.45957
Nucleorhabdo	Viti	6.0615	5.52998
Nucleorhabdo	Alfamo	21.7878	19.8889
Nucleorhabdo	Caulimo	6.18101	6.25189
Nucleorhabdo	Ophio	8.03834	8.03834
Nucleorhabdo	Chera	8.84197	7.00884
Nucleorhabdo	Badna	4.58463	3.91322
Nucleorhabdo	Tenui	11.5506	6.94028
Nucleorhabdo	Idaeo	5.7955	5.76289
Nucleorhabdo	Tobamo	6.48065	5.59937
Nucleorhabdo	Sadwa	6.86096	5.77221
Nucleorhabdo	Cucumo	6.76161	6.76161
Nucleorhabdo	Umbra	7.94575	7.47766
Nucleorhabdo	Ourmia	6.89272	7.46023
Emara	Como	8.13974	8.121
Emara	Torrado	7.44473	7.35322
Emara	Diantho	6.78821	6.11967
Emara	CP1	8.56029	9.19913
Emara	Furo	7.94982	7.94982
Emara	CP2	9.60326	9.60326
Emara	Citri	4.51192	4.51192
Emara	Tricho	6.32877	6.46932
Emara	Aureus	9.1331	8.51571
Emara	Tombus	6.28714	8.71442
Emara	Tospo	5.72351	5.36206
Emara	Cile	14.1903	13.6956
Emara	Begomo	4.04113	4.04113
Emara	Cytorhabdo	4.53916	4.53916
Emara	Viti	7.03925	7.02999
Emara	Alfamo	18.2862	18.1774
Emara	Caulimo	6.4379	6.4379
Emara	Ophio	6.27564	6.27564
Emara	Chera	9.59369	6.64372
Emara	Badna	5.47205	6.32659
Emara	Tenui	10.8166	8.74962
Emara	Idaeo	6.28064	6.28064
Emara	Tobamo	6.33956	6.35465
Emara	Sadwa	8.07884	8.22554
Emara	Cucumo	10.5105	10.5105
Emara	Umbra	6.51708	6.03198
Emara	Ourmia	8.06475	7.77208
Como	Torrado	7.27807	7.22303
Como	Diantho	6.68168	6.56219
Como	CP1	11.1533	11.1527
Como	Furo	10.3111	10.3729
Como	CP2	10.1038	7.84403
Como	Citri	10.0876	10.0806
Como	Tricho	3.09121	3.09973
Como	Aureus	7.75403	7.78857
Como	Tombus	10.1906	10.2306
Como	Tospo	3.78114	3.75077
Como	Cile	9.67047	9.86699
Como	Begomo	3.93381	3.94125
Como	Cytorhabdo	5.51136	5.09521
Como	Viti	6.10412	6.1283
Como	Alfamo	7.95617	7.95617
Como	Caulimo	5.28656	5.55732
Como	Ophio	6.70622	6.69979
Como	Chera	5.82199	5.82199
Como	Badna	9.31145	9.34981
Como	Tenui	10.047	10.0826
Como	Idaeo	8.86312	8.91756
Como	Tobamo	8.75984	8.79638
Como	Sadwa	9.94622	3.59278
Como	Cucumo	8.22703	7.66084
Como	Umbra	10.6301	10.697
Como	Ourmia	9.71776	7.96545
Torrado	Diantho	6.17994	6.17994
Torrado	CP1	7.06421	7.02296
Torrado	Furo	4.99643	4.99643
Torrado	CP2	13.8771	13.6544
Torrado	Citri	7.34129	7.28318
Torrado	Tricho	5.51784	5.21946
Torrado	Aureus	9.57202	8.93735
Torrado	Tombus	6.02501	6.02501
Torrado	Tospo	6.83949	6.78799
Torrado	Cile	4.42479	4.41514
Torrado	Begomo	5.53515	5.46585
Torrado	Cytorhabdo	6.51109	6.49722
Torrado	Viti	6.82902	6.76606
Torrado	Alfamo	9.26007	6.13759
Torrado	Caulimo	6.92086	6.92086
Torrado	Ophio	8.26762	7.7611
Torrado	Chera	6.16214	6.47345
Torrado	Badna	6.59881	6.59881
Torrado	Tenui	10.0561	9.97205
Torrado	Idaeo	6.85795	6.05939
Torrado	Tobamo	7.72558	7.19084
Torrado	Sadwa	11.2391	6.2515
Torrado	Cucumo	3.951	3.76418
Torrado	Umbra	5.40095	5.40095
Torrado	Ourmia	8.47149	7.46086
Diantho	CP1	5.9976	6.93717
Diantho	Furo	4.42785	4.42785
Diantho	CP2	10.8847	10.1521
Diantho	Citri	8.52737	7.87791
Diantho	Tricho	8.40129	8.37905
Diantho	Aureus	10.2411	9.53856
Diantho	Tombus	6.23815	5.89591
Diantho	Tospo	5.12223	4.95354
Diantho	Cile	3.65259	3.66752
Diantho	Begomo	6.30497	4.8527
Diantho	Cytorhabdo	5.71365	5.14717
Diantho	Viti	6.59919	6.3832
Diantho	Alfamo	21.0313	21.1422
Diantho	Caulimo	6.0939	5.87715
Diantho	Ophio	9.16169	8.80979
Diantho	Chera	10.4798	8.44949
Diantho	Badna	7.55141	5.59934
Diantho	Tenui	10.0321	8.76925
Diantho	Idaeo	6.05399	6.04677
Diantho	Tobamo	11.7633	11.5684
Diantho	Sadwa	12.5307	8.52356
Diantho	Cucumo	5.58108	5.58108
Diantho	Umbra	4.8545	4.69542
Diantho	Ourmia	7.06094	8.25387
CP1	Furo	7.23057	7.03251
CP1	CP2	6.43961	6.60919
CP1	Citri	11.6088	11.4936
CP1	Tricho	9.63694	9.63694
CP1	Aureus	12.7762	12.6717
CP1	Tombus	10.3953	11.4407
CP1	Tospo	8.59265	8.43886
CP1	Cile	14.766	14.1961
CP1	Begomo	8.96913	8.87955
CP1	Cytorhabdo	12.3636	12.4123
CP1	Viti	6.90088	6.7766
CP1	Alfamo	19.4467	19.2285
CP1	Caulimo	9.50577	9.5832
CP1	Ophio	6.78559	6.73881
CP1	Chera	18.3789	18.46
CP1	Badna	8.74953	7.4998
CP1	Tenui	18.2221	15.0349
CP1	Idaeo	6.10047	5.61272
CP1	Tobamo	8.17423	7.87533
CP1	Sadwa	7.06875	7.21721
CP1	Cucumo	7.25424	8.04395
CP1	Umbra	8.43717	8.28221
CP1	Ourmia	16.5329	16.1254
Furo	CP2	15.6265	14.6726
Furo	Citri	10.6353	10.5282
Furo	Tricho	5.1086	4.96612
Furo	Aureus	10.4606	10.2286
Furo	Tombus	4.83727	4.4483
Furo	Tospo	6.40299	6.30746
Furo	Cile	2.73781	2.74369
Furo	Begomo	9.40615	9.25535
Furo	Cytorhabdo	9.74744	9.74744
Furo	Viti	10.2196	10.1306
Furo	Alfamo	7.8926	7.85971
Furo	Caulimo	5.65116	5.25676
Furo	Ophio	7.6209	6.82852
Furo	Chera	6.90433	6.98169
Furo	Badna	10.4216	10.4216
Furo	Tenui	10.7174	9.63899
Furo	Idaeo	9.4188	9.4188
Furo	Tobamo	10.5847	10.4555
Furo	Sadwa	5.91547	5.91547
Furo	Cucumo	4.5276	4.2532
Furo	Umbra	2.15133	2.15133
Furo	Ourmia	11.3901	10.4565
CP2	Citri	11.5568	11.5568
CP2	Tricho	9.09256	7.82287
CP2	Aureus	15.6325	15.6149
CP2	Tombus	8.46596	8.46596
CP2	Tospo	10.5674	9.25288
CP2	Cile	15.8461	11.3517
CP2	Begomo	9.75863	8.48442
CP2	Cytorhabdo	8.6045	7.16319
CP2	Viti	9.64843	9.70465
CP2	Alfamo	13.8857	11.0385
CP2	Caulimo	10.6735	10.6735
CP2	Ophio	9.95534	9.57161
CP2	Chera	13.8958	13.8504
CP2	Badna	7.74929	7.74929
CP2	Tenui	12.2019	12.2019
CP2	Idaeo	10.5757	10.6493
CP2	Tobamo	7.74068	7.74068
CP2	Sadwa	11.1495	11.1495
CP2	Cucumo	11.3464	11.3464
CP2	Umbra	10.5342	9.71946
CP2	Ourmia	11.8049	11.8668
Citri	Tricho	3.80398	3.71683
Citri	Aureus	6.66591	15.6005
Citri	Tombus	6.92591	7.17096
Citri	Tospo	4.7891	4.43196
Citri	Cile	12.8033	12.8513
Citri	Begomo	4.26524	6.39457
Citri	Cytorhabdo	3.10106	3.20892
Citri	Viti	3.87287	4.86328
Citri	Alfamo	11.2826	8.63646
Citri	Caulimo	3.57663	3.57663
Citri	Ophio	3.58566	3.79409
Citri	Chera	5.7476	5.09711
Citri	Badna	4.14945	4.14945
Citri	Tenui	6.4834	5.98048
Citri	Idaeo	4.38575	5.29449
Citri	Tobamo	4.95784	4.39278
Citri	Sadwa	4.80848	5.51058
Citri	Cucumo	7.74599	7.74599
Citri	Umbra	11.0193	10.1937
Citri	Ourmia	6.59219	7.07814
Tricho	Aureus	6.72195	15.8113
Tricho	Tombus	6.8136	6.8136
Tricho	Tospo	4.82821	4.82821
Tricho	Cile	7.22747	7.2477
Tricho	Begomo	5.57588	5.46199
Tricho	Cytorhabdo	3.31055	2.8554
Tricho	Viti	3.31809	3.31809
Tricho	Alfamo	7.26332	6.37
Tricho	Caulimo	3.29992	3.29992
Tricho	Ophio	4.53136	4.53136
Tricho	Chera	7.45978	6.20209
Tricho	Badna	4.56437	4.56437
Tricho	Tenui	13.3418	13.3418
Tricho	Idaeo	4.11655	3.61604
Tricho	Tobamo	6.87849	6.59483
Tricho	Sadwa	7.29941	7.29941
Tricho	Cucumo	4.97324	5.20681
Tricho	Umbra	5.21804	5.21804
Tricho	Ourmia	10.5723	10.1712
Aureus	Tombus	9.83155	9.20534
Aureus	Tospo	8.93984	8.93984
Aureus	Cile	8.11934	8.05326
Aureus	Begomo	9.82181	9.82181
Aureus	Cytorhabdo	7.12667	7.16206
Aureus	Viti	6.04093	6.04093
Aureus	Alfamo	12.5194	8.75612
Aureus	Caulimo	6.48096	6.48096
Aureus	Ophio	6.03627	6.82809
Aureus	Chera	17.9617	17.3215
Aureus	Badna	5.27859	5.27859
Aureus	Tenui	14.9605	14.9284
Aureus	Idaeo	5.9016	5.9016
Aureus	Tobamo	9.90971	9.90971
Aureus	Sadwa	6.57048	6.57048
Aureus	Cucumo	8.74262	8.74262
Aureus	Umbra	8.85828	8.85828
Aureus	Ourmia	11.7059	11.7946
Tombus	Tospo	9.5617	9.5617
Tombus	Cile	6.1046	6.11471
Tombus	Begomo	5.09852	5.09852
Tombus	Cytorhabdo	8.28183	9.5258
Tombus	Viti	9.15655	9.71605
Tombus	Alfamo	4.89448	6.06583
Tombus	Caulimo	5.73611	5.71383
Tombus	Ophio	6.6487	6.6487
Tombus	Chera	9.14386	9.14386
Tombus	Badna	5.94738	6.49664
Tombus	Tenui	10.2466	8.61792
Tombus	Idaeo	7.85051	5.6597
Tombus	Tobamo	9.48908	10.0253
Tombus	Sadwa	13.5356	13.3474
Tombus	Cucumo	5.47937	4.7192
Tombus	Umbra	4.32642	4.06568
Tombus	Ourmia	7.47681	7.63054
Tospo	Cile	5.9136	5.94313
Tospo	Begomo	4.08606	4.0989
Tospo	Cytorhabdo	4.33288	4.15355
Tospo	Viti	5.42128	5.42128
Tospo	Alfamo	7.92015	7.89903
Tospo	Caulimo	5.64101	5.64101
Tospo	Ophio	5.89482	5.89482
Tospo	Chera	5.08557	5.09937
Tospo	Badna	6.70821	6.70821
Tospo	Tenui	10.0897	10.0897
Tospo	Idaeo	4.40534	4.01698
Tospo	Tobamo	3.90566	3.76286
Tospo	Sadwa	8.8833	8.8833
Tospo	Cucumo	7.48196	7.32086
Tospo	Umbra	5.95879	5.95879
Tospo	Ourmia	11.8473	13.562
Cile	Begomo	4.43956	4.44599
Cile	Cytorhabdo	12.2791	12.3308
Cile	Viti	13.8978	13.696
Cile	Alfamo	13.9515	14.1162
Cile	Caulimo	10.7746	9.93713
Cile	Ophio	13.8986	13.9646
Cile	Chera	8.07222	7.6537
Cile	Badna	8.49152	6.844
Cile	Tenui	11.7013	11.7665
Cile	Idaeo	6.41159	4.70526
Cile	Tobamo	13.0579	13.332
Cile	Sadwa	12.7536	12.7649
Cile	Cucumo	3.47479	3.48687
Cile	Umbra	3.59306	3.60585
Cile	Ourmia	10.1346	10.1346
Begomo	Cytorhabdo	3.83609	3.83609
Begomo	Viti	4.29194	4.29194
Begomo	Alfamo	9.80954	7.14516
Begomo	Caulimo	4.04011	4.04011
Begomo	Ophio	4.61941	4.61941
Begomo	Chera	5.70483	5.47524
Begomo	Badna	5.00032	5.00032
Begomo	Tenui	9.15106	7.74004
Begomo	Idaeo	4.42587	4.96058
Begomo	Tobamo	3.89539	3.60981
Begomo	Sadwa	5.57348	4.65382
Begomo	Cucumo	6.43981	6.43981
Begomo	Umbra	9.08988	9.03208
Begomo	Ourmia	6.45136	6.09858
Cytorhabdo	Viti	3.14918	3.14918
Cytorhabdo	Alfamo	9.65048	7.79754
Cytorhabdo	Caulimo	3.82543	3.82543
Cytorhabdo	Ophio	3.86111	3.86111
Cytorhabdo	Chera	10.9177	10.3278
Cytorhabdo	Badna	3.92601	3.92601
Cytorhabdo	Tenui	5.05793	4.42568
Cytorhabdo	Idaeo	4.25592	4.25592
Cytorhabdo	Tobamo	4.30899	4.30899
Cytorhabdo	Sadwa	4.35875	4.36713
Cytorhabdo	Cucumo	6.02306	6.02306
Cytorhabdo	Umbra	8.9952	8.8838
Cytorhabdo	Ourmia	5.5381	5.521
Viti	Alfamo	10.7562	6.58068
Viti	Caulimo	4.33081	4.26188
Viti	Ophio	4.25576	4.62151
Viti	Chera	8.35267	8.30486
Viti	Badna	3.14672	3.14672
Viti	Tenui	6.94963	4.3055
Viti	Idaeo	2.93512	2.52504
Viti	Tobamo	3.04568	3.04568
Viti	Sadwa	4.49527	4.49527
Viti	Cucumo	6.51615	6.51615
Viti	Umbra	8.01013	5.92738
Viti	Ourmia	6.48915	6.53519
Alfamo	Caulimo	18.7539	17.3839
Alfamo	Ophio	9.09305	8.61209
Alfamo	Chera	11.5776	11.6708
Alfamo	Badna	11.141	9.46773
Alfamo	Tenui	7.9597	8.0086
Alfamo	Idaeo	9.51724	8.03472
Alfamo	Tobamo	10.5831	8.93995
Alfamo	Sadwa	10.9042	9.35616
Alfamo	Cucumo	12.851	12.3151
Alfamo	Umbra	5.06241	5.09798
Alfamo	Ourmia	13.8158	12.792
Caulimo	Ophio	5.11601	5.11601
Caulimo	Chera	6.88986	6.88986
Caulimo	Badna	4.30753	4.30753
Caulimo	Tenui	11.4411	11.4411
Caulimo	Idaeo	4.39491	4.3707
Caulimo	Tobamo	4.84005	4.38642
Caulimo	Sadwa	5.87868	5.87868
Caulimo	Cucumo	6.00173	6.00173
Caulimo	Umbra	7.11612	7.11612
Caulimo	Ourmia	10.3039	10.3039
Ophio	Chera	15.4872	15.0391
Ophio	Badna	5.0498	5.6532
Ophio	Tenui	12.3522	12.3522
Ophio	Idaeo	4.40369	4.93577
Ophio	Tobamo	6.62431	7.16853
Ophio	Sadwa	5.70837	5.70837
Ophio	Cucumo	6.34421	6.34421
Ophio	Umbra	7.13624	6.53684
Ophio	Ourmia	12.1629	12.9876
Chera	Badna	8.73136	5.48066
Chera	Tenui	13.8646	13.2397
Chera	Idaeo	5.11049	4.75411
Chera	Tobamo	12.4456	12.7962
Chera	Sadwa	5.61652	6.2915
Chera	Cucumo	8.31054	7.95219
Chera	Umbra	5.68931	6.29891
Chera	Ourmia	7.40105	7.11216
Badna	Tenui	12.881	9.04171
Badna	Idaeo	3.69642	3.69642
Badna	Tobamo	8.98999	6.83558
Badna	Sadwa	3.48188	3.48188
Badna	Cucumo	5.05629	5.05629
Badna	Umbra	7.4608	7.4608
Badna	Ourmia	4.71419	4.93834
Tenui	Idaeo	10.5787	8.06044
Tenui	Tobamo	8.94631	7.17295
Tenui	Sadwa	15.8084	15.8084
Tenui	Cucumo	9.19589	8.13535
Tenui	Umbra	8.96946	8.96946
Tenui	Ourmia	11.7899	10.5365
Idaeo	Tobamo	3.82633	7.07456
Idaeo	Sadwa	4.82665	4.09994
Idaeo	Cucumo	4.6379	5.16386
Idaeo	Umbra	6.90287	7.56218
Idaeo	Ourmia	5.54761	5.06289
Tobamo	Sadwa	3.405	3.55727
Tobamo	Cucumo	9.4157	9.22931
Tobamo	Umbra	5.75921	5.75854
Tobamo	Ourmia	5.40962	5.29142
Sadwa	Cucumo	7.07176	6.92399
Sadwa	Umbra	11.5979	6.07508
Sadwa	Ourmia	8.70243	7.88538
Cucumo	Umbra	3.6344	3.04474
Cucumo	Ourmia	9.0793	9.0793
Umbra	Ourmia	11.7987	10.6935
Median		7.18185	6.93058
Min		2.15133	2.15133
Max		21.7878	21.1422

## Sheet: Table S5
Table S9. Predicted disordered in the movement proteins and in tombusvirus p19. The “Overlap” column indicates which ORFs are overprinted.
Accession (NCBI)	Taxonomy	Disordered residues	Length	Percentage	Overlap	Movement protein or p19
NP_039811.1	Tombusvirus	31	189	16.4	Yes	Yes
NP_040956.1	Tombusvirus	31	190	16.32	Yes	Yes
AFM91107.1	Tombusvirus	33	189	17.46	Yes	Yes
ALJ30186.1	Tombusvirus	34	189	17.99	Yes	Yes
NP_835256.1	Tombusvirus	19	183	10.38	Yes	Yes
QYA72475.1	Tombusvirus	29	189	15.34	Yes	Yes
QYA72593.1	Tombusvirus	39	198	19.7	Yes	Yes
SCO64867.1	Umbravirus	55	253	21.74	Yes	Yes
UBX89823.1	Umbravirus	49	262	18.7	Yes	Yes
UVX24728.1	Umbravirus	40	258	15.5	Yes	Yes
UZQ18735.1	Umbravirus	35	244	14.34	Yes	Yes
QNT09937.1	Umbravirus	49	258	18.99	Yes	Yes
AXT18261.1	Umbravirus	30	257	11.67	Yes	Yes
YP_009337299.1	tombus-like	20	226	8.85	Yes	Yes
ASN64710.1	Umbravirus	40	242	16.53	Yes	Yes
YP_009665187.1	Umbravirus	40	254	15.75	Yes	Yes
NP_620848.1	Umbravirus	40	250	16	Yes	Yes
WAK75544.1	Umbravirus	21	244	8.61	Yes	Yes
YP_010087620.1	Umbravirus	18	248	7.26	Yes	Yes
YP_009032642.1	Aureusvirus	90	243	37.04	Yes	Yes
YP_009032637.1	Aureusvirus	87	242	35.95	Yes	Yes
NP_945131.1	Aureusvirus	46	217	21.2	Yes	Yes
YP_001285477.1	Aureusvirus	31	227	13.66	Yes	Yes
YP_009407916.1	Tombusviridae	39	223	17.49	Yes	Yes
YP_008828159.1	Aureusvirus	91	242	37.6	Yes	Yes
UAD81968.1	Tobamovirus	50	257	19.46	No	Yes
ALT54482.1	Tobamovirus	51	257	19.84	No	Yes
QXV86389.1	Virgaviridae	52	257	20.23	No	Yes
UZH96201.1	Tobamovirus	42	258	16.28	No	Yes
QIM41101.1	Tobamovirus	52	256	20.31	No	Yes
BDB08182.1	Tobamovirus	46	262	17.56	No	Yes
AVW80125.1	Tobamovirus	31	261	11.88	No	Yes
USH96635.1	Tobamovirus	49	261	18.77	No	Yes
NP_072163.1	Tobamovirus	47	258	18.22	No	Yes
YP_908762.1	Tobamovirus	47	262	17.94	No	Yes
AYP67494.1	Tobamovirus	46	262	17.56	No	Yes
AXG50306.1	Tobamovirus	46	262	17.56	No	Yes
YP_009130655.1	Tobamovirus	49	256	19.14	No	Yes
AOO95036.1	Tobamovirus	37	246	15.04	No	Yes
PKA51578.1	monocotyledons	23	202	11.39	No	Yes
GAV91655.1	eudicotyledons	20	215	9.3	No	Yes
TYK04698.1	eudicotyledons	32	228	14.04	No	Yes
QGN75799.1	Ilarvirus	47	287	16.3763	No	Yes
AAF89807.1	Ilarvirus	47	283	16.6078	No	Yes
AZQ21146.1	Ilarvirus	34	280	12.1429	No	Yes
AAB69770.1	Tenuivirus	27	283	9.54064	No	Yes
ABU49911.1	Ilarvirus	44	283	15.5477	No	Yes
AAX85944.1	Tenuivirus	42	286	14.6853	No	Yes
YP_009508263.1	Tenuivirus	37	283	13.0742	No	Yes
QXN57585.1	Tenuivirus	40	283	14.1343	No	Yes
QKI28873.1	Cucumovirus	56	279	20.0717	No	Yes
QZU27244.1	Tenuivirus	36	282	12.766	No	Yes
NP_619577.1	Ilarvirus	59	283	20.8481	No	Yes
QKI28873.1	Cucumovirus	56	279	20.0717	No	Yes
AAC99856.1	Cucumovirus	42	287	14.6341	No	Yes
QED42789.1	Vitivirus	68	269	25.2788	No	Yes
NP_039812.1	Tombusvirus	82	172	47.6744	Yes	p19
NP_040957.1	Tombusvirus	81	173	46.8208	Yes	p19
AFM91106.1	Tombusvirus	76	172	44.186	Yes	p19
ALJ30187.1	Tombusvirus	81	172	47.093	Yes	p19
NP_835257.1	Tombusvirus	60	168	35.7143	Yes	p19
QYA72476.1	Tombusvirus	70	172	40.6977	Yes	p19
QYA72594.1	Tombusvirus	59	172	34.3023	Yes	p19

## Sheet: Table S6
Table S6. Amino-acid-level contingency of secondary structures between p19 and p22 proteins. H: Helices, S: Strands, L: Loops.
+10 codons				+11 codons
p19/p22	H	S	L	p19/p22	H	S	L
H	3	32	25	H	2	32	26
S	0	8	24	S	0	8	24
L	22	20	38	L	24	20	36

## Sheet: Table S7
Tables S7. Direction of selection contingent on the local structure in p22 and p19. The overlap of frames is considered affecting +10 and +11 codons of p22 with p19 positions as reference. H: helices, S: strands, L: loops, A: all. alpha: synonymous substitution rate, beta: non-synonymous substitution rate.
+10 codons				+11 codons
H (p19) vs H (p22)	beta - alpha < 0	beta - alpha > 0	beta - alpha = 0	H (p19) vs H (p22)	beta - alpha < 0	beta - alpha > 0	beta - alpha = 0
beta - alpha < 0	0	0	0	beta - alpha < 0	0	0	0
beta - alpha > 0	3	0	0	beta - alpha > 0	2	0	0
beta - alpha = 0	0	0	0	beta - alpha = 0	0	0	0
H (p19) vs S (p22)	beta - alpha < 0	beta - alpha > 0	beta - alpha = 0	H (p19) vs S (p22)	beta - alpha < 0	beta - alpha > 0	beta - alpha = 0
beta - alpha < 0	6	0	2	beta - alpha < 0	5	2	0
beta - alpha > 0	17	1	1	beta - alpha > 0	13	0	5
beta - alpha = 0	1	1	3	beta - alpha = 0	6	0	1
H (p19) vs L (p22)	beta - alpha < 0	beta - alpha > 0	beta - alpha = 0	H (p19) vs L (p22)	beta - alpha < 0	beta - alpha > 0	beta - alpha = 0
beta - alpha < 0	8	0	0	beta - alpha < 0	4	4	1
beta - alpha > 0	6	4	1	beta - alpha > 0	8	2	3
beta - alpha = 0	0	2	4	beta - alpha = 0	1	0	3
S (p19) vs S (p22)	beta - alpha < 0	beta - alpha > 0	beta - alpha = 0	S (p19) vs S (p22)	beta - alpha < 0	beta - alpha > 0	beta - alpha = 0
beta - alpha < 0	0	0	0	beta - alpha < 0	0	1	0
beta - alpha > 0	1	0	0	beta - alpha > 0	0	0	1
beta - alpha = 0	0	2	5	beta - alpha = 0	1	0	5
S (p19) vs L (p22)	beta - alpha < 0	beta - alpha > 0	beta - alpha = 0	S (p19) vs L (p22)	beta - alpha < 0	beta - alpha > 0	beta - alpha = 0
beta - alpha < 0	2	2	0	beta - alpha < 0	0	3	0
beta - alpha > 0	8	0	0	beta - alpha > 0	4	2	2
beta - alpha = 0	0	4	8	beta - alpha = 0	6	0	7
S (p19) vs H (p22)	beta - alpha < 0	beta - alpha > 0	beta - alpha = 0	S (p19) vs H (p22)	beta - alpha < 0	beta - alpha > 0	beta - alpha = 0
beta - alpha < 0	0	0	0	beta - alpha < 0	0	0	0
beta - alpha > 0	0	0	0	beta - alpha > 0	0	0	0
beta - alpha = 0	0	0	0	beta - alpha = 0	0	0	0
L (p19) vs L (p22)	beta - alpha < 0	beta - alpha > 0	beta - alpha = 0	L (p19) vs L (p22)	beta - alpha < 0	beta - alpha > 0	beta - alpha = 0
beta - alpha < 0	6	1	1	beta - alpha < 0	2	3	0
beta - alpha > 0	16	2	0	beta - alpha > 0	13	4	3
beta - alpha = 0	0	3	9	beta - alpha = 0	8	0	3
L (p19) vs S (p22)	beta - alpha < 0	beta - alpha > 0	beta - alpha = 0	L (p19) vs S (p22)	beta - alpha < 0	beta - alpha > 0	beta - alpha = 0
beta - alpha < 0	1	1	0	beta - alpha < 0	3	2	0
beta - alpha > 0	12	1	0	beta - alpha > 0	8	3	0
beta - alpha = 0	0	2	3	beta - alpha = 0	2	0	2
L (p19) vs H (p22)	beta - alpha < 0	beta - alpha > 0	beta - alpha = 0	L (p19) vs H (p22)	beta - alpha < 0	beta - alpha > 0	beta - alpha = 0
beta - alpha < 0	2	1	1	beta - alpha < 0	2	2	0
beta - alpha > 0	10	4	0	beta - alpha > 0	9	5	0
beta - alpha = 0	2	2	0	beta - alpha = 0	5	0	1
A (p19) vs A (p22)	beta - alpha < 0	beta - alpha > 0	beta - alpha = 0	A (p19) vs A (p22)	beta - alpha < 0	beta - alpha > 0	beta - alpha = 0
beta - alpha < 0	25	5	4	beta - alpha < 0	16	17	1
beta - alpha > 0	73	12	2	beta - alpha > 0	57	16	14
beta - alpha = 0	3	16	32	beta - alpha = 0	29	0	22
A (p19) vs H (p22)	beta - alpha < 0	beta - alpha > 0	beta - alpha = 0	A (p19) vs H (p22)	beta - alpha < 0	beta - alpha > 0	beta - alpha = 0
beta - alpha < 0	2	1	1	beta - alpha < 0	2	2	0
beta - alpha > 0	13	4	0	beta - alpha > 0	11	5	0
beta - alpha = 0	2	2	0	beta - alpha = 0	5	0	1
A (p19) vs S (p22)	beta - alpha < 0	beta - alpha > 0	beta - alpha = 0	A (p19) vs S (p22)	beta - alpha < 0	beta - alpha > 0	beta - alpha = 0
beta - alpha < 0	7	1	2	beta - alpha < 0	8	5	0
beta - alpha > 0	30	2	1	beta - alpha > 0	21	3	6
beta - alpha = 0	1	5	11	beta - alpha = 0	9	0	8
A (p19) vs L (p22)	beta - alpha < 0	beta - alpha > 0	beta - alpha = 0	A (p19) vs L (p22)	beta - alpha < 0	beta - alpha > 0	beta - alpha = 0
beta - alpha < 0	16	3	1	beta - alpha < 0	6	10	1
beta - alpha > 0	30	6	1	beta - alpha > 0	25	8	8
beta - alpha = 0	0	9	21	beta - alpha = 0	15	0	13
H (p19) vs A (p22)	beta - alpha < 0	beta - alpha > 0	beta - alpha = 0	H (p19) vs A (p22)	beta - alpha < 0	beta - alpha > 0	beta - alpha = 0
beta - alpha < 0	14	0	2	beta - alpha < 0	9	6	1
beta - alpha > 0	26	5	2	beta - alpha > 0	23	2	8
beta - alpha = 0	1	3	7	beta - alpha = 0	7	0	4
S (p19) vs A (p22)	beta - alpha < 0	beta - alpha > 0	beta - alpha = 0	S (p19) vs A (p22)	beta - alpha < 0	beta - alpha > 0	beta - alpha = 0
beta - alpha < 0	2	2	0	beta - alpha < 0	0	4	0
beta - alpha > 0	9	0	0	beta - alpha > 0	4	2	3
beta - alpha = 0	0	6	13	beta - alpha = 0	7	0	12
L (p19) vs A (p22)	beta - alpha < 0	beta - alpha > 0	beta - alpha = 0	L (p19) vs A (p22)	beta - alpha < 0	beta - alpha > 0	beta - alpha = 0
beta - alpha < 0	9	3	2	beta - alpha < 0	7	7	0
beta - alpha > 0	38	7	0	beta - alpha > 0	30	12	3
beta - alpha = 0	2	7	12	beta - alpha = 0	15	0	6

## Sheet: Table S8
Table S8. Significance for the detection of selection relationships between p22 and p19 secondary structures (P-values obtained with Freeman-Halton extension of the Fisher exact probability test). The overlap of frames is considered affecting +10 and +11 codons of p22 with p19 positions as reference. H: Helices, S: Strands, L: Loops.
+10 codons					+11 codons
	p22					p22
p19/p22	H	S	L	A	p19/p22	H	S	L	A
H	1.0	0.010*	0.000469*	0.000013*	H	1.0	0.106	0.139	0.018*
S	1.0	0.125	0.00000299*	9.07E-9*	S	1.0	0.464	0.00648*	0.000344*
L	0.408	0.000563*	2.33E-07*	8.62E-10*	L	0.180	0.130	0.0897	0.00068*
A	0.285	6.46E-09*	2.27E-15*	7.859E-20*	A	0.155	0.0028*	0.000018*	2.654E-09*
*Significative (p-value < 0.05)
